# Supplementary material for: Examining Short Temporal Changes in Intertidal Macroalgal Microbiomes at 'Ewa Beach, O'Ahu, Hawai'i: Some Hosts Varied While Others Remained Stable
Source: Environ Microbiol Rep. 2026 Apr 6;18(2):e70333. doi: 10.1111/1758-2229.70333 (PMC13052502; doi:10.1111/1758-2229.70333)
Supplement: Supplementary file 3 — Table S1: Accession information for the macroalgal species used in this study at the Bernice Pauahi Bishop Museum in Honolulu, HI (* indicates voucher specimen from Kuba et al. 2021). [file EMI4-18-e70333-s009.xlsx]

## Sheet: Sheet1
Supplemental Table 1. Accession information for the macroalgal species used in this study at the Bernice Pauahi Bishop Museum in Honolulu, HI (* indicates voucher specimen from Kuba et al., 2021).
Species	Voucher Number	Accession Number
Acanthophora spicifera	BISH ESD01	BISH 796460
Avrainvillea lacerata*	BISH GMK59	BISH 783320
Asparagopsis taxiformis*	BISH GMK57	BISH 783319
Dictyota sandvicensis*	BISH GMK58	BISH 783318
Halimeda discoidea*	BISH GMK53	BISH 783316
Laurencia dendroidea	BISH ESD02	BISH 796461
Padina sanctae-crucis*	BISH GMK56	BISH 83315
