# Supplementary material for: Examining Short Temporal Changes in Intertidal Macroalgal Microbiomes at 'Ewa Beach, O'Ahu, Hawai'i: Some Hosts Varied While Others Remained Stable
Source: Environ Microbiol Rep. 2026 Apr 6;18(2):e70333. doi: 10.1111/1758-2229.70333 (PMC13052502; doi:10.1111/1758-2229.70333)
Supplement: Supplementary file 4 — Table S2: Summary of temperature and light data collected from HOBO Pendant MX Temperature/Light Loggers placed in the low, mid, and high intertidal bench from 15/5/2023 to 17/5/2023, 2 years after macroalgal samples were collected. Values across tidal zones are reported as ranges, as well as were averaged and their standard deviation was calculated. [file EMI4-18-e70333-s006.xlsx]

## Sheet: Sheet1
Supplemental Table 2. Summary of temperature and light data collected from HOBO Pendant MX Temperature/Light Loggers placed in the low, mid, and high intertidal bench from 15/5/2023 to 17/5/2023, two years after macroalgal samples were collected. Values across tidal zones are reported as ranges, as well as were averaged and their standard deviation was calculated.
	Air Temperature (°C)		Light (µmol m-2 s-1)
Date	Range	Average ± SD	Range	Average ± SD
15/5/2023	25.48 - 26.60	25.89 ± 0.35	137.96 - 544.85	325.54 ± 111.79
16/5/2023	24.79 - 27.71	25.83 ± 0.85	11.47 - 931.18	327.64 ± 249.54
17/5/2023	25.44 - 28.48	26.57 ± 0.74	65.71 - 1295.77	456.40 ± 280.83
Note: Data is from low tide when sensors were exposed to air.
