# Supplementary material for: Examining Short Temporal Changes in Intertidal Macroalgal Microbiomes at 'Ewa Beach, O'Ahu, Hawai'i: Some Hosts Varied While Others Remained Stable
Source: Environ Microbiol Rep. 2026 Apr 6;18(2):e70333. doi: 10.1111/1758-2229.70333 (PMC13052502; doi:10.1111/1758-2229.70333)
Supplement: Supplementary file 5 — Table S3: Number of observed amplicon sequence variants (ASVs) of bacterial taxa and Shannon and Simpson's diversity indices for all macroalgal and background water control samples. Shannon and Simpson's diversity indices were chosen to show differences in both richness and evenness, respectively. [file EMI4-18-e70333-s008.xlsx]

## Sheet: Sheet1
Supplemental Table 3. Number of observed amplicon sequence variants (ASVs) of bacterial taxa and Shannon and Simpson’s diversity indices for all macroalgal and background water control samples. Shannon and Simpson’s diversity indices were chosen to show differences in both richness and evenness, respectively.
Sample	Species	Day	Observed ASVs	Shannon	Simpson’s
Ac-1-22	Acanthophora spicifera	Day 1	1189	5.02	0.96
Ac-2-22	Acanthophora spicifera	Day 1	1785	5.25	0.97
Ac-3-22	Acanthophora spicifera	Day 1	2243	6.39	0.99
Ac-1-23	Acanthophora spicifera	Day 2	2590	6.11	0.99
Ac-2-23	Acanthophora spicifera	Day 2	1972	5.35	0.98
Ac-3-23	Acanthophora spicifera	Day 2	1968	5.6	0.98
Ac-1-24	Acanthophora spicifera	Day 3	2017	5.48	0.98
Ac-2-24	Acanthophora spicifera	Day 3	2888	6.41	0.99
Ac-3-24	Acanthophora spicifera	Day 3	1908	5.17	0.97
Ac-1-25	Acanthophora spicifera	Day 4	1021	4.19	0.9
Ac-2-25	Acanthophora spicifera	Day 4	560	3.28	0.83
Ac-3-25	Acanthophora spicifera	Day 4	1753	5.29	0.96
Ac-1-26	Acanthophora spicifera	Day 5	1144	4.81	0.95
Ac-2-26	Acanthophora spicifera	Day 5	3204	6.34	0.99
Ac-3-26	Acanthophora spicifera	Day 5	1128	2.94	0.69
Lau-1-22	Laurencia dendroidea	Day 1	3176	6.89	1
Lau-2-22	Laurencia dendroidea	Day 1	3000	6.49	0.99
Lau-3-22	Laurencia dendroidea	Day 1	2433	6.45	0.99
Lau-1-23	Laurencia dendroidea	Day 2	2485	6.61	1
Lau-2-23	Laurencia dendroidea	Day 2	2550	6.46	0.99
Lau-3-23	Laurencia dendroidea	Day 2	2778	6.57	0.99
Lau-1-24	Laurencia dendroidea	Day 3	2445	6.02	0.98
Lau-2-24	Laurencia dendroidea	Day 3	1383	3.7	0.76
Lau-3-24	Laurencia dendroidea	Day 3	2695	6.37	0.99
Lau-1-25	Laurencia dendroidea	Day 4	1713	4.73	0.91
Lau-2-25	Laurencia dendroidea	Day 4	1683	4.27	0.88
Lau-3-25	Laurencia dendroidea	Day 4	2734	5.95	0.97
Lau-1-26	Laurencia dendroidea	Day 5	2455	5.99	0.99
Lau-2-26	Laurencia dendroidea	Day 5	2019	5.37	0.96
Lau-3-26	Laurencia dendroidea	Day 5	1426	2.88	0.61
Asp-1-22	Asparagopsis taxiformis	Day 1	1383	4.98	0.97
Asp-2-22	Asparagopsis taxiformis	Day 1	1778	5.54	0.98
Asp-3-22	Asparagopsis taxiformis	Day 1	2075	5.8	0.99
Asp-1-23	Asparagopsis taxiformis	Day 2	1691	5.24	0.97
Asp-2-23	Asparagopsis taxiformis	Day 2	1765	5.44	0.98
Asp-3-23	Asparagopsis taxiformis	Day 2	2185	5.71	0.99
Asp-1-24	Asparagopsis taxiformis	Day 3	1122	4.22	0.93
Asp-2-24	Asparagopsis taxiformis	Day 3	1547	4.72	0.95
Asp-3-24	Asparagopsis taxiformis	Day 3	2045	5.19	0.96
Asp-1-25	Asparagopsis taxiformis	Day 4	1485	4.42	0.94
Asp-2-25	Asparagopsis taxiformis	Day 4	1378	4.52	0.95
Asp-3-25	Asparagopsis taxiformis	Day 4	1610	5.22	0.97
Asp-1-26	Asparagopsis taxiformis	Day 5	1456	4.74	0.96
Asp-2-26	Asparagopsis taxiformis	Day 5	1487	4.82	0.97
Asp-3-26	Asparagopsis taxiformis	Day 5	1571	4.76	0.96
Hal-1-22	Halimeda discoidea	Day 1	2318	5.81	0.99
Hal-2-22	Halimeda discoidea	Day 1	1049	4.28	0.95
Hal-3-22	Halimeda discoidea	Day 1	1481	3.39	0.81
Hal-1-23	Halimeda discoidea	Day 2	1426	4.47	0.95
Hal-2-23	Halimeda discoidea	Day 2	1812	4.33	0.93
Hal-3-23	Halimeda discoidea	Day 2	1790	5.45	0.99
Hal-1-24	Halimeda discoidea	Day 3	701	3.22	0.87
Hal-2-24	Halimeda discoidea	Day 3	1190	3.87	0.89
Hal-3-24	Halimeda discoidea	Day 3	2090	5.7	0.99
Hal-1-25	Halimeda discoidea	Day 4	1027	4.03	0.95
Hal-2-25	Halimeda discoidea	Day 4	1164	4.16	0.95
Hal-3-25	Halimeda discoidea	Day 4	1200	4.75	0.97
Hal-1-26	Halimeda discoidea	Day 5	908	3.81	0.93
Hal-2-26	Halimeda discoidea	Day 5	1683	4.77	0.96
Hal-3-26	Halimeda discoidea	Day 5	1286	4.49	0.94
Av-1-22	Avrainvillea lacerata	Day 1	2507	6.51	0.99
Av-2-22	Avrainvillea lacerata	Day 1	2160	6.25	0.99
Av-3-22	Avrainvillea lacerata	Day 1	2174	6.1	0.99
Av-1-23	Avrainvillea lacerata	Day 2	2680	6.29	0.99
Av-2-23	Avrainvillea lacerata	Day 2	2069	5.2	0.94
Av-3-23	Avrainvillea lacerata	Day 2	2085	5.76	0.98
Av-1-24	Avrainvillea lacerata	Day 3	2443	5.86	0.98
Av-2-24	Avrainvillea lacerata	Day 3	1975	5.79	0.98
Av-3-24	Avrainvillea lacerata	Day 3	1737	5.57	0.98
Av-1-25	Avrainvillea lacerata	Day 4	2084	4.94	0.91
Av-2-25	Avrainvillea lacerata	Day 4	2225	6.07	0.99
Av-3-25	Avrainvillea lacerata	Day 4	2742	6.33	0.99
Av-1-26	Avrainvillea lacerata	Day 5	2311	4.77	0.88
Av-2-26	Avrainvillea lacerata	Day 5	2541	6.25	0.99
Av-3-26	Avrainvillea lacerata	Day 5	2389	6.16	0.99
Pad-1-22	Padina sanctae-crucis	Day 1	568	1	0.22
Pad-2-22	Padina sanctae-crucis	Day 1	329	0.28	0.06
Pad-3-22	Padina sanctae-crucis	Day 1	478	0.38	0.08
Pad-1-23	Padina sanctae-crucis	Day 2	1131	1.19	0.25
Pad-2-23	Padina sanctae-crucis	Day 2	895	1.62	0.37
Pad-3-23	Padina sanctae-crucis	Day 2	402	0.55	0.12
Pad-1-24	Padina sanctae-crucis	Day 3	694	0.95	0.22
Pad-2-24	Padina sanctae-crucis	Day 3	1190	1.38	0.29
Pad-3-24	Padina sanctae-crucis	Day 3	1024	1.29	0.28
Pad-1-25	Padina sanctae-crucis	Day 4	876	0.96	0.22
Pad-2-25	Padina sanctae-crucis	Day 4	1113	1.34	0.3
Pad-3-25	Padina sanctae-crucis	Day 4	1175	1.16	0.24
Pad-1-26	Padina sanctae-crucis	Day 5	524	0.58	0.13
Pad-2-26	Padina sanctae-crucis	Day 5	669	1.01	0.23
Pad-3-26	Padina sanctae-crucis	Day 5	865	0.82	0.18
Dict-1-22	Dictyota sandvicensis	Day 1	1004	1.55	0.36
Dict-2-22	Dictyota sandvicensis	Day 1	2317	3.98	0.75
Dict-3-22	Dictyota sandvicensis	Day 1	685	0.87	0.19
Dict-1-23	Dictyota sandvicensis	Day 2	385	0.69	0.17
Dict-2-23	Dictyota sandvicensis	Day 2	703	0.81	0.19
Dict-3-23	Dictyota sandvicensis	Day 2	580	1.08	0.27
Dict-1-24	Dictyota sandvicensis	Day 3	632	1.88	0.51
Dict-2-24	Dictyota sandvicensis	Day 3	1102	3.46	0.8
Dict-3-24	Dictyota sandvicensis	Day 3	1907	5.19	0.96
Dict-1-25	Dictyota sandvicensis	Day 4	841	2.61	0.7
Dict-2-25	Dictyota sandvicensis	Day 4	2153	4.5	0.9
Dict-3-25	Dictyota sandvicensis	Day 4	1419	3.42	0.78
Dict-1-26	Dictyota sandvicensis	Day 5	763	2.76	0.7
Dict-2-26	Dictyota sandvicensis	Day 5	697	2.32	0.61
Dict-3-26	Dictyota sandvicensis	Day 5	960	1.95	0.47
2025-05-22	Water	Day 1	958	4.77	0.97
2025-05-23	Water	Day 2	1029	4.99	0.98
2025-05-24	Water	Day 3	1666	5.15	0.98
2025-05-25	Water	Day 4	714	5.29	0.99
2025-05-26	Water	Day 5	1205	5.46	0.99
