# Supplementary material for: Examining Short Temporal Changes in Intertidal Macroalgal Microbiomes at 'Ewa Beach, O'Ahu, Hawai'i: Some Hosts Varied While Others Remained Stable
Source: Environ Microbiol Rep. 2026 Apr 6;18(2):e70333. doi: 10.1111/1758-2229.70333 (PMC13052502; doi:10.1111/1758-2229.70333)
Supplement: Supplementary file 6 — Table S4: Average of Observed ASVs, Shannon, and Simpson's diversity indicies for all macroalgal classes and seawater controls. [file EMI4-18-e70333-s007.xlsx]

## Sheet: Sheet1
Supplemental Table 4. Average of Observed ASVs, Shannon, and Simpson's diversity indicies for all macroalgal classes and seawater controls.
Macroalgal Class	Observed ASVs	Shannon	Simpson's
Florideophyceae	1931.62	5.28	0.95
Ulvophyceae	1841.57	5.15	0.95
Phaeophyceae	936.03	1.72	0.39
Water	1114.4	5.13	0.98
