# Supplementary material for: Examining Short Temporal Changes in Intertidal Macroalgal Microbiomes at 'Ewa Beach, O'Ahu, Hawai'i: Some Hosts Varied While Others Remained Stable
Source: Environ Microbiol Rep. 2026 Apr 6;18(2):e70333. doi: 10.1111/1758-2229.70333 (PMC13052502; doi:10.1111/1758-2229.70333)
Supplement: Supplementary file 7 — Table S5: Summary of all p‐values for bacterial diversity indices (observed amplicon sequence variants, Shannon, and Simpson's diversity) amongst macroalgal classes and amongst days for each macroalgal species. Models were performed with a one‐way ANOVA (analysis of variance) followed by a Tukey Honest Significant Differences test. † indicates the use of a Kruskal‐Wallis test followed by a post hoc Dunn's test with Bonferroni‐Holm correction due to violation of ANOVA assumption. [file EMI4-18-e70333-s002.xlsx]

## Sheet: Sheet1
Supplemental Table 5. Summary of all p-values for bacterial diversity indices (observed amplicon sequence variants, Shannon, and Simpson’s diversity) among macroalgal classes and among days for each macroalgal species. Models were performed with a one-way ANOVA (analysis of variance) followed by a Tukey Honest Significant Differences test. † indicates the use of a Kruskal-Wallis test followed by …
Macroalgal group	Diversity Index	Comparison	p-value	Full Model p-value	Full Model Test Statistic	Full Model Degrees of Freedom
All Macroalgal Classes	Observed ASVs	Phaeophyceae:Florideophyceae	<0.0001	<0.0001	22.04	3
		Phaeophyceae:Ulvophyceae	<0.0001
		Florideophyceae:Ulvophyceae	0.9059
		Water:Florideophyceae	0.0143
		Water:Ulvophyceae	0.0435
		Water:Phaeophyceae	0.9141
	Shannon Index	Phaeophyceae:Florideophyceae	<0.0001	<0.0001†	57.69	3
		Phaeophyceae:Ulvophyceae	<0.0001
		Florideophyceae:Ulvophyceae	0.9013
		Water:Florideophyceae	0.6769
		Water:Ulvophyceae	0.4398
		Water:Phaeophyceae	0.0043
	Simpson's Index	Phaeophyceae:Florideophyceae	<0.0001	<0.0001†	59.65	3
		Phaeophyceae:Ulvophyceae	<0.0001
		Florideophyceae:Ulvophyceae	0.46
		Water:Florideophyceae	0.5098
		Water:Ulvophyceae	0.7332
		Water:Phaeophyceae	0.0001
Acanthophora spiciera by Day	Observed ASVs	Day 1:Day 2	0.9363	0.345	1.27	4
		Day 1:Day 3	0.8811
		Day 1:Day 4	0.8074
		Day 1:Day 5	0.9998
		Day 2:Day 3	0.9998
		Day 2:Day 4	0.3988
		Day 2:Day 5	0.9701
		Day 3:Day 4	0.3251
		Day 3:Day 5	0.9323
		Day 4:Day 5	0.7298
	Shannon Index	Day 1:Day 2	0.9997	0.331	1.31	4
		Day 1:Day 3	0.9998
		Day 1:Day 4	0.5336
		Day 1:Day 5	0.8285
		Day 2:Day 3	1
		Day 2:Day 4	0.4444
		Day 2:Day 5	0.744
		Day 3:Day 4	0.4472
		Day 3:Day 5	0.747
		Day 4:Day 5	0.9801
	Simpson's Index	Day 1:Day 2	0.2919	0.2457†	5.43	4
		Day 1:Day 3	0.5
		Day 1:Day 4	0.0603
		Day 1:Day 5	0.2057
		Day 2:Day 3	0.2919
		Day 2:Day 4	0.0179
		Day 2:Day 5	0.0855
		Day 3:Day 4	0.603
		Day 3:Day 5	0.2057
		Day 4:Day 5	0.2326
Laurencia dendroidea by Day	Observed ASVs	Day 1:Day 2	0.9644	0.212	1.77	4
		Day 1:Day 3	0.4855
		Day 1:Day 4	0.333
		Day 1:Day 5	0.2607
		Day 2:Day 3	0.832
		Day 2:Day 4	0.6661
		Day 2:Day 5	0.5616
		Day 3:Day 4	0.9974
		Day 3:Day 5	0.9853
		Day 4:Day 5	0.9996
	Shannon Index	Day 1:Day 2	0.9273	0.0323†	3.5	4
		Day 1:Day 3	0.2509
		Day 1:Day 4	0.1138
		Day 1:Day 5	0.0996
		Day 2:Day 3	0.2485
		Day 2:Day 4	0.1124
		Day 2:Day 5	0.1012
		Day 3:Day 4	1
		Day 3:Day 5	0.8758
		Day 4:Day 5	0.5
	Simpson's Index	Day 1:Day 2	0.7842	0.0337†	10.43	4
		Day 1:Day 3	0.1657
		Day 1:Day 4	0.0881
		Day 1:Day 5	0.1012
		Day 2:Day 3	0.2509
		Day 2:Day 4	0.1431
		Day 2:Day 5	0.1561
		Day 3:Day 4	1
		Day 3:Day 5	1
		Day 4:Day 5	0.4636
Asparagopsis taxiformis by Day	Observed ASVs	Day 1:Day 2	0.9767	0.445	1.01	4
		Day 1:Day 3	0.9435
		Day 1:Day 4	0.8164
		Day 1:Day 5	0.8431
		Day 2:Day 3	0.6957
		Day 2:Day 4	0.5062
		Day 2:Day 5	0.5377
		Day 3:Day 4	0.9966
		Day 3:Day 5	0.9983
		Day 4:Day 5	0.9999
	Shannon Index	Day 1:Day 2	0.9999	0.0492	3.5	4
		Day 1:Day 3	0.1775
		Day 1:Day 4	0.1879
		Day 1:Day 5	0.2426
		Day 2:Day 3	0.1576
		Day 2:Day 4	0.1669
		Day 2:Day 5	0.2165
		Day 3:Day 4	0.9999
		Day 3:Day 5	0.9993
		Day 4:Day 5	0.9997
	Simpson's Index	Day 1:Day 2	0.9853	0.0199	4.82	4
		Day 1:Day 3	0.0402
		Day 1:Day 4	0.059
		Day 1:Day 5	0.2506
		Day 2:Day 3	0.0872
		Day 2:Day 4	0.1271
		Day 2:Day 5	0.4698
		Day 3:Day 4	0.999
		Day 3:Day 5	0.7408
		Day 4:Day 5	0.8616
Avrainvillea lacerata by Day	Observed ASVs	Day 1:Day 2	1	0.569	0.77	4
		Day 1:Day 3	0.8653
		Day 1:Day 4	0.998
		Day 1:Day 5	0.9778
		Day 2:Day 3	0.8694
		Day 2:Day 4	0.9977
		Day 2:Day 5	0.9763
		Day 3:Day 4	0.7203
		Day 3:Day 5	0.5704
		Day 4:Day 5	0.9986
	Shannon Index	Day 1:Day 2	0.7721	0.707	0.55	4
		Day 1:Day 3	0.7633
		Day 1:Day 4	0.8033
		Day 1:Day 5	0.744
		Day 2:Day 3	1
		Day 2:Day 4	0.9999
		Day 2:Day 5	0.9999
		Day 3:Day 4	0.9999
		Day 3:Day 5	0.9999
		Day 4:Day 5	0.9999
	Simpson's Index	Day 1:Day 2	0.3313	0.2397†	5.5	4
		Day 1:Day 3	0.223
		Day 1:Day 4	0.8237
		Day 1:Day 5	0.2486
		Day 2:Day 3	1
		Day 2:Day 4	1
		Day 2:Day 5	0.8551
		Day 3:Day 4	1
		Day 3:Day 5	0.4636
		Day 4:Day 5	1
Halimeda discoidea by Day	Observed ASVs	Day 1:Day 2	0.9998	0.603	0.71	4
		Day 1:Day 3	0.9396
		Day 1:Day 4	0.7205
		Day 1:Day 5	0.9124
		Day 2:Day 3	0.889
		Day 2:Day 4	0.6336
		Day 2:Day 5	0.8524
		Day 3:Day 4	0.9844
		Day 3:Day 5	0.9999
		Day 4:Day 5	0.9924
	Shannon Index	Day 1:Day 2	0.996	0.96	0.15	4
		Day 1:Day 3	0.9972
		Day 1:Day 4	0.9989
		Day 1:Day 5	0.9996
		Day 2:Day 3	0.9571
		Day 2:Day 4	0.9708
		Day 2:Day 5	0.9796
		Day 3:Day 4	0.9999
		Day 3:Day 5	0.9999
		Day 4:Day 5	0.9999
	Simpson's Index	Day 1:Day 2	0.9126	0.781	0.44	4
		Day 1:Day 3	0.9999
		Day 1:Day 4	0.872
		Day 1:Day 5	0.9814
		Day 2:Day 3	0.8905
		Day 2:Day 4	0.9999
		Day 2:Day 5	0.9978
		Day 3:Day 4	0.8455
		Day 3:Day 5	0.9723
		Day 4:Day 5	0.9929
Padina sanctae-crucis by Day	Observed ASVs	Day 1:Day 2	0.4009	0.0673	3.09	4
		Day 1:Day 3	0.1258
		Day 1:Day 4	0.0633
		Day 1:Day 5	0.7527
		Day 2:Day 3	0.9112
		Day 2:Day 4	0.7023
		Day 2:Day 5	0.9629
		Day 3:Day 4	0.9902
		Day 3:Day 5	0.5897
		Day 4:Day 5	0.3578
	Shannon Index	Day 1:Day 2	0.3176	0.166	2.03	4
		Day 1:Day 3	0.2061
		Day 1:Day 4	0.2722
		Day 1:Day 5	0.8941
		Day 2:Day 3	0.9974
		Day 2:Day 4	0.9999
		Day 2:Day 5	0.7813
		Day 3:Day 4	0.9995
		Day 3:Day 5	0.6066
		Day 4:Day 5	0.7193
	Simpson's Index	Day 1:Day 2	0.3153	0.178	1.96	4
		Day 1:Day 3	0.2113
		Day 1:Day 4	0.2743
		Day 1:Day 5	0.8537
		Day 2:Day 3	0.998
		Day 2:Day 4	0.9999
		Day 2:Day 5	0.8276
		Day 3:Day 4	0.9996
		Day 3:Day 5	0.6731
		Day 4:Day 5	0.7757
Dictyota sandvicensis by Day	Observed ASVs	Day 1:Day 2	0.4929	0.322	1.34	4
		Day 1:Day 3	0.9988
		Day 1:Day 4	0.9981
		Day 1:Day 5	0.7878
		Day 2:Day 3	0.6376
		Day 2:Day 4	0.3505
		Day 2:Day 5	0.9813
		Day 3:Day 4	0.9794
		Day 3:Day 5	0.9014
		Day 4:Day 5	0.6296
	Shannon Index	Day 1:Day 2	0.6613	0.0845	2.81	4
		Day 1:Day 3	0.5963
		Day 1:Day 4	0.5982
		Day 1:Day 5	0.9992
		Day 2:Day 3	0.0996
		Day 2:Day 4	0.1001
		Day 2:Day 5	0.5319
		Day 3:Day 4	1
		Day 3:Day 5	0.7254
		Day 4:Day 5	0.7272
	Simpson's Index	Day 1:Day 2	0.5752	0.0145	5.34	4
		Day 1:Day 3	0.262
		Day 1:Day 4	0.1797
		Day 1:Day 5	0.8216
		Day 2:Day 3	0.0267
		Day 2:Day 4	0.0176
		Day 2:Day 5	0.1484
		Day 3:Day 4	0.9986
		Day 3:Day 5	0.7944
		Day 4:Day 5	0.649
