# Supplementary material for: Examining Short Temporal Changes in Intertidal Macroalgal Microbiomes at 'Ewa Beach, O'Ahu, Hawai'i: Some Hosts Varied While Others Remained Stable
Source: Environ Microbiol Rep. 2026 Apr 6;18(2):e70333. doi: 10.1111/1758-2229.70333 (PMC13052502; doi:10.1111/1758-2229.70333)
Supplement: Supplementary file 8 — Table S6: Summary of PERMDISP (permutation test of multivariate homogeneity of groups dispersions) p‐values and PERMANOVA (permutational analysis of variance) results based on Bray‐Curtis dissimilarities of amplicon sequence variants of all factors. [file EMI4-18-e70333-s005.xlsx]

## Sheet: Sheet1
Supplemental Table 6. Summary of PERMDISP (permutation test of multivariate homogeneity of groups dispersions) p-values and PERMANOVA (permutational analysis of variance) results based on Bray-Curtis dissimilarities of amplicon sequence variants of all factors.
Factor	Betadispersion p-value	Sums of Squares	R2	F-Value	PERMANOVA p-value
All Macroalgae
Macroalgal Class	0.393	9.95	0.248	16.907	0.001*
Day	0.947	1.1	0.027	0.707	0.93
Native/Invasive Status	0.001†
Macroalgal Thallus Complexity	0.001†
Macroalgal Calcification Level	0.001†
Macroalgal Species	0.001†
Florideophycean Macroalgae
Native/Invasive Status	0.193	2.332	0.171	8.929	0.001*
Day	0.244	1.353	0.099	1.108	0.323
Species	0.001†
Acanthophora spicifera by Day	0.435	1.481	0.453	2.077	0.001*
Laurencia dendroidea by Day	0.944	1.132	0.391	1.611	0.026*
Asparagopsis taxiformis by Day	0.976	0.401	0.369	1.466	0.076
Ulvophycean Macroalgae
Native/Invasive Status	0.097	3.362	0.383	17.38	0.001*
Species	0.084	3.362	0.383	17.38	0.001*
Day	0.912	0.87	0.099	0.688	0.91
Halimeda discoidea by Day	0.878	0.918	0.304	1.093	0.25
Avrainvillea lacerata by Day	0.89	0.758	0.316	1.159	0.233
Phaeophycean Macroalgae
Day	1	0.319	0.041	0.271	0.977
Species	0.001†
Dictyota sandvicensis by Day	0.263	0.576	0.509	2.592	0.017*
Padina sanctae-crucis by Day	0.426	0.025	0.364	1.431	0.157
Note: * indicates a significant p-value from PERMANOVA. † indicates a significant betadispersion, precluding a reliable PERMANOVA.
