# Supplementary material for: Examining Short Temporal Changes in Intertidal Macroalgal Microbiomes at 'Ewa Beach, O'Ahu, Hawai'i: Some Hosts Varied While Others Remained Stable
Source: Environ Microbiol Rep. 2026 Apr 6;18(2):e70333. doi: 10.1111/1758-2229.70333 (PMC13052502; doi:10.1111/1758-2229.70333)
Supplement: Supplementary file 9 — Table S7: Taxonomy of the top BLAST search results of the sequences for the top five ASVs identified by SIMPER to be contributing to day‐to‐day dissimilarities for A. spicifera , L. dendroidea, and D. sandvicensis shown in Figure 6. [file EMI4-18-e70333-s004.xlsx]

## Sheet: Sheet1
Supplemental Table 7. Taxonomy of the top BLAST search results of the sequences for the top five ASVs identified by SIMPER to be contributing to day-to-day dissimilarities for A. spicifera, L. dendroidea, and D. sandvicensis shown in Figure 6.
ASV	Phylum	Class	Order	Family	Genus	Species
ASV 4	Pseudomonadata	Gammaproteobacteria	Pseudomonadales	Pseudomonadaceae	Pseudomonas	spelaei
ASV 9	Cyanobacteriota	Cyanophyceae	Oscillatoriales	Microcoleaceae	Okeania	plumata
ASV 14	Cyanobacteriota	Cyanophyceae	Nodosilineales	Cymatolegaceae	Leptothoe	Sithoniana
ASV 15	Cyanobacteriota	Cyanophyceae	Nostocales	Rivulariaceae	Rivularia	halophila
ASV 16	Pseudomonadota	Alphaproteobacteria	Rhodobacterales	Roseobacteraceae	Phycobacter	azelaicus
ASV 19	Pseudomonadota	Gammaproteobacteria	Chromatiales	Granulosicoccaceae	Granulosicoccus	coccoides
ASV 20	Pseudomonadota	Alphaproteobacteria	Maricaulales	Robiginitomaculaceae	Fretibacter	rubidus
ASV 21	Pseudomonadota	Gammaproteobacteria	Chromatiales	Granulosicoccaceae	Granulosicoccus	coccoides
ASV 22	Pseudomonadota	Gammaproteobacteria	Moraxellales	Moraxellaceae	Acinetobacter	modestus
ASV 24	Cyanobacteriota	Cyanophyceae	Nostocales	Rivulariaceae	Rivularia	halophila
ASV 25	Cyanobacteriota	Cyanophyceae	Nodosilineales	Cymatolegaceae	Leptothoe	Sithoniana
ASV 29	Cyanobacteriota	Cyanophyceae	Pleurocapsales	Hyellaceae	Hyella	patelloides
ASV 32	Pseudomonadota	Gammaproteobacteria	Arenicellales	Arenicellaceae	Perspicuibacter	marinus
ASV 41	Pseudomonadota	Betaproteobacteria	Burkholderiales	Burkholderiaceae	Ralstonia	syzygii
ASV 49	Cyanobacteriota	Cyanophyceae	Nodosilineales	Cymatolegaceae	Leptothoe	Sithoniana
ASV 51	Verrucomicrobiota	Verrucomicrobiia	Verrucomicrobiales	Verrucomicrobiaceae	Roseibacillus	ponti
ASV 67	Cyanobacteriota	Cyanophyceae	Nostocales	Rivulariaceae	Rivularia	halophila
ASV 78	Pseudomonadota	Alphaproteobacteria	Hyphomicrobiales	Phyllobacteriaceae	Mesorhizobium	thiogangeticum
ASV 91	Bacillota	Clostridia	Eubacteriales	Clostridiaceae	Clostridium	aestuarii
ASV 122	Pseudomonadota	Gammaproteobacteria	Arenicellales	Arenicellaceae	Perspicuibacter	marinus
ASV 148	Bacteroidota	Flavobacteriia	Flavobacteriales	Flavobacteriaceae	Wenyingzhuangia	gracilariae
ASV 161	Cyanobacteriota	Cyanophyceae	Nostocales	Nostocaceae	Neowollea	manoromense
ASV 192	Cyanobacteriota	Cyanophyceae	Oscillatoriales	Microcoleaceae	Okeania	plumata
ASV 256	Cyanobacteriota	Cyanophyceae	Pleurocapsales	Hyellaceae	Hyella	patelloides
ASV 285	Cyanobacteriota	Cyanophyceae	Chroococcales	Geminocystaceae	Annamia	dubia
ASV 480	Verrucomicrobiota	Verrucomicrobiia	Verrucomicrobiales	Rubritaleaceae	Rubritalea	squalenifaciens
